# Supplementary material for: Microbiome Diversity in Pancreatic Surgery: Associations with Preoperative Stenting and Postoperative Outcomes
Source: Microorganisms. 2026 Apr 23;14(5):951. doi: 10.3390/microorganisms14050951 (PMC13209569; doi:10.3390/microorganisms14050951)
Supplement: Supplementary file 1 [file microorganisms-14-00951-s001.zip]

Archive with 1 entries (1 files):
- microorganisms-4217679-supplementary.pdf
